# Supplementary material for: Daphne kiusiana Crude Extract and Its Fraction Enhance Keratinocyte Migration via the ERK/MMP9 Pathway
Source: Curr Issues Mol Biol. 2025 Apr 25;47(5):300. doi: 10.3390/cimb47050300 (PMC12110485; doi:10.3390/cimb47050300)
Supplement: Supplementary file 1 [file cimb-47-00300-s001.zip]

Archive with 1 entries (1 files):
- cimb-3569056-supplementary.pdf
